# Supplementary material for: Macrophage Plasticity and Polarization Are Altered in the Experimental Model of Multiple Sclerosis
Source: Biomolecules. 2021 Jun 4;11(6):837. doi: 10.3390/biom11060837 (PMC8229971; doi:10.3390/biom11060837)
Supplement: Supplementary file 1 [file biomolecules-11-00837-s001.zip]

Archive with 1 entries (1 files):
- biomolecules-1179797-supplementary.pdf
